# Supplementary material for: Stratified and Quantified Score Construction of Low‐Grade Glioma Samples Based on TP53 Signaling Pathway
Source: Biomed Res Int. 2026 Mar 31;2026:2147185. doi: 10.1155/bmri/2147185 (PMC13140867; doi:10.1155/bmri/2147185)
Supplement: Supplementary file 1 — Supporting Information Additional supporting information can be found online in the Supporting Information section. P53 signaling pathway genes screened 14 prognostic factors through univariate COX analysis, and the expression of common DEGs between TP53 clusters was provided in the supporting information tables. [file BMRI-2026-2147185-s001.zip]

Archive with 2 entries (2 files):
- Supplementary Tables.xlsx
- supple table legends 626.docx
