# Supplementary material for: Stratified and Quantified Score Construction of Low‐Grade Glioma Samples Based on TP53 Signaling Pathway
Source: Biomed Res Int. 2026 Mar 31;2026:2147185. doi: 10.1155/bmri/2147185 (PMC13140867; doi:10.1155/bmri/2147185)
Supplement: Supplementary file 1 — Supporting Information Additional supporting information can be found online in the Supporting Information section. P53 signaling pathway genes screened 14 prognostic factors through univariate COX analysis, and the expression of common DEGs between TP53 clusters was provided in the supporting information tables. [file BMRI-2026-2147185-s001.zip › Supplementary Tables.xlsx]

## Sheet: Table S1
ATM
CHEK2
ATR
CHEK1
GORAB
CDKN2A
MDM2
MDM4
TP53
PPP1R13L
CDKN1A
CCND1
CCND2
CCND3
CDK4
CDK6
CCNE
CDK2
SFN
RPRM
CCNB1
CCNB2
CDK1
GADD45
GTSE1
ZNF385A
TNFRSF6
LRDD
TNFRSF10AB
CASP8
BID
BAX
PMAIP1
BBC3
TP53AIP1
SIVA1
BCL2L1
BCL2
TP53I3
EI24
SCOTIN
PERP
ZMAT3
SIAH1
CYC
APAF1
CASP9
CASP3
AIFM2
IGFBP3
IGF1
SERPINE1
ADGRB1
KAI1
THBS1
SERPINB5
DDB2
RRM2
SESN13
SESN2
PTEN
TSC2
STEAP3
RFWD2
RCHY1
CCNG1
CCNG2
PPM1D
TP73

## Sheet: Table S2
id	HR	HR.95L	HR.95H	pvalue
CHEK2	2.59273697632132	2.05934279598711	3.26428656826004	5.18423783276068e-16
ATR	3.74372259892066	2.43838281783957	5.74785008946506	1.59349945793817e-09
CHEK1	1.97249493067427	1.63849509955534	2.37457911994462	7.14891246727135e-13
GORAB	1.3822384766424	0.982903629557495	1.94381539436461	0.0627675378488409
CDKN2A	0.914076978905283	0.790276439413473	1.05727145805426	0.22630414186401
MDM2	1.98977876030521	1.66639706757872	2.37591603585483	2.88888394373238e-14
MDM4	1.54487939757482	1.31881403388375	1.80969590232728	7.11792191567144e-08
TP53	1.50994798628344	1.19684070849157	1.90496772469823	0.000510052586364853
PPP1R13L	1.25359255433095	1.0430600547215	1.50662	0.0159790826764218
CDKN1A	1.18305203645897	1.04166	1.34364018753743	0.00964209515965916
CCND1	1.04996407798704	0.908281663818073	1.21374746290594	0.509747615234345
CCND2	1.43399058459326	1.21284111551023	1.69546445153045	2.46513160539876e-05
CCND3	1.48116943950011	1.0361328280251	2.11735681871084	0.0311889774864614
CDK4	1.48892400234243	1.29334098646045	1.71408368555495	3.02461523631375e-08
CDK6	1.75150779336016	1.50872121461866	2.03336409700899	1.81203333835816e-13
CDK2	2.04445663675498	1.72635133118319	2.42117746490615	1.15452052149458e-16
SFN	1.32312969848104	1.14092156639985	1.53443694164422	0.000212272462000296
RPRM	0.669549943744811	0.592742475812422	0.756310110143932	1.09846953844045e-10
CCNB1	1.83728799553781	1.58739120686064	2.12652505819486	3.49622587386182e-16
CCNB2	1.52722862589895	1.36205706540998	1.71242992309074	4.13265747403924e-13
CDK1	1.51952	1.33867885731334	1.72478129393245	9.68398890752946e-11
GTSE1	1.59721986192528	1.39408404416206	1.82995515802062	1.50872800145163e-11
ZNF385A	1.02973267096174	0.83433884993063	1.27088577229044	0.784918381768518
CASP8	3.07181358780318	2.4134440574196	3.90978141349631	7.58766369930006e-20
BID	0.365459569167185	0.273564830978485	0.488223198201849	9.61867201024752e-12
BAX	2.47743532470418	1.8531956281115	3.31194704702964	9.07564377282087e-10
PMAIP1	1.21583164945697	0.961784445426183	1.53698326776975	0.102228474338458
BBC3	1.79275013561708	1.3317146653569	2.41339465004218	0.00011878609114335
TP53AIP1	2.4720255574493	1.76140252218196	3.46934348039456	1.6615854926451e-07
SIVA1	1.87761586619714	1.23484159934137	2.85497455129112	0.00321337360135349
BCL2L1	2.77434367690491	1.88446760140778	4.08443362562045	2.32866178644942e-07
BCL2	1.28242794507269	0.961758389668939	1.71001516801896	0.0901943610476478
TP53I3	1.61449435259268	1.33803169212428	1.9480794288328	5.77199650353228e-07
EI24	1.60739510253553	1.03305358889773	2.50105032635532	0.0353669113312725
PERP	1.03154267131476	0.808471047838396	1.31616374586105	0.802742712201395
ZMAT3	1.11073932227481	0.874414858170892	1.41093421562879	0.389530209618947
SIAH1	0.836579899414473	0.507047661052457	1.38027641553784	0.48489964994359
APAF1	1.69917558854985	1.21064492375006	2.3848426768936	0.0021754704529393
CASP9	0.633600980691959	0.493404864821149	0.813632437287239	0.00034845196646179
CASP3	2.17639525718023	1.75009139074404	2.70654226432301	2.71567159705707e-12
AIFM2	1.21716078469233	0.818132804342764	1.81081	0.332247357059622
IGFBP3	1.41001480229748	1.26062659238724	1.57710598420193	1.81717262976912e-09
IGF1	0.98335074378498	0.455868345376539	2.12117971144447	0.965857190592248
SERPINE1	1.36889300428052	1.25616769379302	1.49173399891375	7.98201720466639e-13
ADGRB1	0.842697992572964	0.734723813425519	0.966539934748546	0.0144274424820909
THBS1	1.22376559867398	1.10031892847477	1.36106196280184	0.00019757115606764
SERPINB5	0.431859731558629	0.110205802784462	1.69231404363207	0.228213998552074
DDB2	2.18301849121386	1.69071079697726	2.81867823965032	2.13101066159779e-09
RRM2	1.48869290276462	1.3299545411744	1.66637767692778	4.62777431265584e-12
SESN2	1.68697173206757	1.30029928620164	2.18862969086775	8.25423113588695e-05
PTEN	0.474369903901321	0.29628033864478	0.759506374120693	0.00189988508249766
TSC2	1.01637663790198	0.667754145584753	1.54700869609475	0.939586500505407
STEAP3	1.74735399979685	1.55462966466198	1.96396998591296	7.97236363719402e-21
RCHY1	0.914623446769321	0.549105824097005	1.5234514235136	0.731735822179236
CCNG1	2.17884962854714	1.49172900843864	3.18247193489184	5.60256688954355e-05
CCNG2	1.01655886541537	0.75024374152808	1.37740826034723	0.915612961641608
PPM1D	1.85199031078009	1.34704540201298	2.54621567030915	0.000148165543223814
TP73	1.7140325413064	1.44877270595206	2.02785953972445	3.35283493584494e-10

## Sheet: Table S3
id	logFC	P.Value	FDR
MCUB	2.04466582744822	4.86559172259893e-91	2.75129749546079e-86
TIMP1	3.46547318069011	1.33162235966259e-90	3.76489589747405e-86
IGFBP2	3.34957783126412	1.83339972235869e-89	3.45571402334981e-85
TAGLN2	2.05967558049033	5.23027328687658e-86	7.39377583199308e-82
COL5A2	2.28256033586784	1.99242841112337e-84	1.87773094892304e-80
PLAT	2.35485900960467	3.78210272492808e-82	2.13862780683783e-78
STEAP3	2.49598416865248	1.03281026830517e-78	4.17152067368459e-75
TNFRSF12A	2.81910016158588	1.31970037235074e-77	4.97491848366299e-74
COL4A2	2.63863948121038	1.65045484047277e-77	5.83291371308583e-74
EMP3	3.11919685184842	1.74707873563337e-76	4.93951570925624e-73
COL4A1	2.85984824551514	1.7174896514148e-73	3.73527576265005e-70
METTL7B	3.25991973155221	2.16273158197678e-73	4.52940074201701e-70
GDF15	2.13660301011759	3.44658185921535e-73	6.9603720646854e-70
EN1	2.09341387809471	6.91177832771978e-72	1.22135442912263e-68
CHI3L1	4.96924265299885	1.42639479208462e-71	2.44414908827929e-68
ABCC3	2.37160256485678	2.42195131729508e-69	3.60399103125704e-66
SRPX2	2.22555736644169	2.03571244409393e-66	2.25708619340658e-63
PDPN	3.19685942720879	2.84325286187107e-66	2.97730696902522e-63
ANXA1	3.04706381189901	3.90255923666535e-66	4.01225662902689e-63
IQGAP2	2.0768833694416	1.08786998990077e-65	9.92172523369819e-63
TNFAIP6	2.08656215278752	1.71164910007053e-65	1.51229546894669e-62
SHOX2	2.01762283983683	4.535159902197e-64	3.2461411624004e-61
RP11-524D16__A.3	2.07046929216601	5.54416601332465e-64	3.87037544925254e-61
CA3	2.24577929952998	3.94755860174778e-61	2.06683933976324e-58
SERPINE1	2.88511582268104	2.55894172674496e-58	1.03518904753425e-55
ANXA2	2.02134947107714	2.56298352942375e-58	1.03518904753425e-55
NNMT	2.32948281638077	1.19166032277221e-57	4.58392004159711e-55
RASL10A	-2.21166	3.02923730820976e-57	1.12691613703967e-54
SERPING1	2.1838487491432	8.36352098187115e-57	3.03156190667235e-54
HOXA5	2.17561563963833	1.73643753083597e-56	6.17538343513528e-54
PLAU	2.13475094957106	2.61842632626938e-55	8.509283623289e-53
COL6A2	2.15520163782464	3.80272536415902e-55	1.19460504689853e-52
COL1A2	2.0207191262168	1.35439525075761e-54	4.00971904970367e-52
FMOD	2.5720245497498	2.89469348455374e-54	8.22529335565708e-52
FABP5	2.1908165130643	4.39784973924442e-54	1.23109312552136e-51
PLEKHA4	2.18807678086987	3.70041050843936e-53	9.68719502825056e-51
CRNDE	2.10485219361993	2.99431747870711e-52	7.14416355067394e-50
VASN	2.06407987474376	5.84944478195458e-52	1.35005185567512e-49
COL1A1	2.51044306885243	4.73204967917491e-51	9.80140956624999e-49
C1R	2.10921516091726	2.94946547655512e-49	5.05395378294805e-47
S100A4	2.10003847771829	6.97740197424706e-49	1.16042403539934e-46
CDC20	2.08828815708261	1.32908264359526e-48	2.08761964346494e-46
POSTN	2.6147413809932	2.72381143406888e-48	4.14033982125965e-46
GBP1	2.08490757606622	5.9244464988258e-48	8.67885367157004e-46
SPHKAP	-2.31774	6.8908449700352e-48	1.00425185483405e-45
HPSE2	-2.53693	5.00979189244806e-47	6.95134311407235e-45
RBP1	2.28576781159993	1.27212332323926e-46	1.69255259849147e-44
COL3A1	2.49201634108892	1.39448156472709e-46	1.84234473268828e-44
SFRP4	2.09306957819502	2.69022982341998e-46	3.44947246247406e-44
CXCL10	2.43730376128996	7.89293810878305e-46	9.74484887116258e-44
AL118505.1	-2.23012	3.80729208975324e-45	4.50391503153111e-43
SOCS3	2.48957292512793	5.43947700961437e-45	6.31582478409967e-43
TGFB2	2.19086009319984	5.33444351987521e-44	5.59631620175999e-42
SPRY4	2.21537747193531	6.34328733766127e-44	6.61785102943532e-42
IL13RA2	2.44465763710953	9.10334928725531e-44	9.34225025040179e-42
LINC02587	2.14757866807867	2.63976394626291e-43	2.61873845798917e-41
CHI3L2	2.78258938325462	3.84515260695699e-43	3.74875860884465e-41
MEOX2	2.33649374895847	7.10635240996e-43	6.81077632836607e-41
G0S2	2.04675540924682	1.92964811516694e-42	1.76559680129821e-40
MOXD1	2.54739306405284	2.27776799202339e-42	2.07739788511217e-40
PDLIM4	2.04823077248793	2.73501894897233e-41	2.27098944917165e-39
RTP5	-2.27207	3.29601236306037e-41	2.70502634370989e-39
APOL4	2.09259958099959	3.45789035511545e-41	2.82966523907899e-39
AC062021.1	-2.98198	1.1755572880907e-40	9.1686982637761e-39
CSDC2	-2.10466	1.32458011988349e-40	1.02602338984838e-38
MYBL2	2.2071389951775	1.50924805296999e-40	1.16428295229524e-38
CRTAC1	-2.00493	3.75662929989716e-40	2.82852676953375e-38
LTF	2.96720508672944	1.26091552399674e-39	9.0943532168265e-38
SFRP2	-3.40583	1.45063048571001e-39	1.04360498021575e-37
NPNT	2.03441648080351	4.21680972275516e-39	2.90077521390405e-37
LINC02283	-2.48342	1.87445293194953e-38	1.21690947749734e-36
AEBP1	2.5618	6.74501218909867e-38	4.15020086229351e-36
FLNC	2.06161483096455	8.27404343832765e-38	5.04163858042754e-36
SPOCD1	2.22649457623264	1.38292487169254e-37	8.24882592771378e-36
ASIC4-AS1	-2.23102	1.52280896271832e-36	8.36966751285952e-35
NSG2	-2.28271	2.40214349472611e-36	1.29240348289993e-34
PRLHR	-2.3994	9.69393155137484e-36	4.92803899402206e-34
NAPSB	2.22333755228899	2.71816712805427e-35	1.33650537743242e-33
SCRT1	-2.13678	5.03922292632362e-35	2.42508850716507e-33
IGFBP3	2.12194923225023	1.46762421951983e-34	6.81348761223059e-33
RARRES2	2.08431065132074	3.12237497011826e-34	1.41813506072536e-32
SMOC1	-2.11764	9.72548318747992e-34	4.18521440121187e-32
SHD	-2.11253	1.09693215388138e-33	4.69902466464975e-32
ETNPPL	-2.3334	1.74873592616962e-33	7.37390169136372e-32
USH1C	-2.23271	2.60453200349268e-33	1.08931854045486e-31
HLA-DQA1	2.04106396411281	3.40526213077312e-33	1.41065166627617e-31
FCGBP	2.25924502814615	1.08127968874212e-32	4.27388431860915e-31
EMILIN3	2.24127804184923	1.11674544856635e-32	4.40974079152463e-31
INA	-2.33903	7.3505380361305e-32	2.73629706248213e-30
AL022313.4	-2.22322	1.23585779141017e-31	4.49696362117628e-30
UBE2C	2.05197018795788	2.31294162132299e-31	8.22563502637293e-30
HLA-DRA	2.00265534361547	6.95180806180802e-31	2.39401302474419e-29
MGP	2.09488494339088	4.10688632187063e-30	1.32777583737276e-28
TOP2A	2.06075054796653	4.93396207855092e-29	1.46994636298072e-27
HLA-DRB5	2.00401773598351	5.47027417497786e-29	1.62373818109343e-27
KLRC2	-2.15556	3.60919676851646e-27	9.24300907937192e-26
DLL3	-2.05352	8.59324913575758e-27	2.13588512365076e-25
MAOB	2.0017467860535	4.68523471464949e-20	6.81232404665904e-19
